# Supplementary material for: In-Vitro and In-Silico Investigation for the Spent-Coffee Bioactive Phenolics as a Promising Aflatoxins Production Inhibitor
Source: Toxins (Basel). 2023 Mar 16;15(3):225. doi: 10.3390/toxins15030225 (PMC10051990; doi:10.3390/toxins15030225)
Supplement: Supplementary file 1 [file toxins-15-00225-s001.zip]

Archive with 1 entries (1 files):
- toxins-2269380-supplementary.pdf
